# Supplementary material for: SARS-CoV-2 at the human-pet interface: transmission and pre-existing immunity in pets within infected households
Source: Front Vet Sci. 2026 Jul 20;13:1862845. doi: 10.3389/fvets.2026.1862845 (PMC13430146; doi:10.3389/fvets.2026.1862845)
Supplement: Supplementary file 1 [file Supplementary_file_1.zip]

Archive with 2 entries (1 files):
- Supplementary Material S1/
- Supplementary Material S1/Supplementary Tables 1-3.docx
